# Supplementary material for: Impact of the COVID-19 Pandemic on Sedentary Time and Behaviour in Children and Adults: A Systematic Review and Meta-Analysis
Source: Int J Environ Res Public Health. 2021 Oct 27;18(21):11286. doi: 10.3390/ijerph182111286 (PMC8583678; doi:10.3390/ijerph182111286)
Supplement: Supplementary file 1 [file ijerph-18-11286-s001.zip]

Archive with 1 entries (1 files):
- ijerph-1367666-supplementary.pdf
